# Supplementary material for: Analysis of Lenvatinib’s Efficacy against Intermediate-Stage Unresectable Hepatocellular Carcinoma
Source: Cancers (Basel). 2022 Oct 16;14(20):5066. doi: 10.3390/cancers14205066 (PMC9600304; doi:10.3390/cancers14205066)
Supplement: Supplementary file 1 [file cancers-14-05066-s001.zip]

Archive with 1 entries (1 files):
- cancers-1872897-supplementary.pdf
